# Supplementary material for: Bounding the efficiency gain of differentiable road pricing for EVs and GVs to manage congestion and emissions
Source: PLoS One. 2020 Jul 30;15(7):e0234204. doi: 10.1371/journal.pone.0234204 (PMC7392306; doi:10.1371/journal.pone.0234204)
Supplement: S1 Data — (CSV) [file pone.0234204.s001.csv]

		District 1				District 2			District 3			District 4			District 5			District 6			District 7			District 8			District 9			District 10
		P	untolled T	tolled T	POA	untolled T	tolled T	POA	untolled T	tolled T	POA	untolled T	tolled T	POA	untolled T	tolled T	POA	untolled T	tolled T	POA	untolled T	tolled T	POA	untolled T	tolled T	POA	untolled T	tolled T	POA	untolled T	tolled T	POA
0.5		0	2232	2039	1.09453	3688	3405	1.08297	3461	3443	1.00535	3461	3298	1.04941	7134	6556	1.08816	6677	6189	1.07877	1540	1513	1.01764	704	689	1.0218	3760	3345	1.12397	443	429	1.03182
		0.1	2232	2039	1.09453	3688	3405	1.08297	3461	3443	1.00535	3461	3298	1.04941	7134	6556	1.08816	6677	6189	1.07877	1532	1539	1.01764	704	689	1.0218	3746	3333	1.12397	440	426	1.03182
		0.2	2232	2039	1.09453	3688	3405	1.08297	3461	3443	1.00535	3461	3298	1.04941	7134	6556	1.08816	6677	6189	1.07877	1531	1539	1.01764	704	689	1.0218	3746	3333	1.12397	439	425	1.03182
		0.3	2232	2039	1.09453	3688	3405	1.08297	3461	3443	1.00535	3461	3298	1.04941	7134	6556	1.08816	6677	6189	1.07877	1531	1539	1.01764	704	689	1.0218	3746	3333	1.12397	439	425	1.03182
		0.4	2232	2039	1.09453	3688	3405	1.08297	3461	3443	1.00535	3461	3298	1.04941	7134	6556	1.08816	6677	6189	1.07877	1531	1539	1.01764	704	689	1.0218	3746	3333	1.12397	439	425	1.03182
		0.5	2232	2039	1.09453	3688	3405	1.08297	3461	3443	1.00535	3461	3298	1.04941	7134	6556	1.08816	6677	6189	1.07877	1531	1539	1.01764	704	689	1.0218	3745	3332	1.12397	440	426	1.03182
		0.6	2232	2039	1.09453	3688	3405	1.08297	3461	3443	1.00535	3461	3298	1.04941	7134	6556	1.08816	6677	6189	1.07877	1531	1539	1.01764	704	689	1.0218	3746	3333	1.12397	439	425	1.03182
		0.7	2232	2039	1.09453	3688	3405	1.08297	3461	3443	1.00535	3461	3298	1.04941	7134	6556	1.08816	6677	6189	1.07877	1531	1539	1.01764	704	689	1.0218	3746	3333	1.12397	439	425	1.03182
		0.8	2232	2039	1.09453	3688	3405	1.08297	3461	3443	1.00535	3461	3298	1.04941	7134	6556	1.08816	6677	6189	1.07877	1531	1539	1.01764	704	689	1.0218	3746	3333	1.12397	439	425	1.03182
		0.9	2232	2039	1.09453	5960	3405	1.08297	3461	3443	1.00535	3461	3298	1.04941	7134	6556	1.08816	6677	6189	1.07877	1532	1539	1.01764	704	689	1.0218	3746	3333	1.12397	440	426	1.03182
0.75		0	3561	3123	1.14041	5960	5256	1.13404	5550	5530	1.00361	1070	1057	1.01215	11089	9724	1.14042	10676	9547	1.11829	2436	2355	1.03421	1145	1099	1.04189	6274	5320	1.1794	443	434	1.02041
		0.1	3561	3123	1.14041	5960	5256	1.13404	5550	5530	1.00361	1070	1057	1.01215	11089	9724	1.14042	10676	9547	1.11829	2426	2346	1.03421	1145	1099	1.04189	6257	5305	1.1794	691	677	1.02041
		0.2	3561	3123	1.14041	5960	5256	1.13404	5550	5530	1.00361	1070	1057	1.01215	11089	9724	1.14042	10676	9547	1.11829	2425	2345	1.03421	1145	1099	1.04189	6257	5305	1.1794	687	673	1.02041
		0.3	3561	3123	1.14041	5960	5256	1.13404	5550	5530	1.00361	1070	1057	1.01215	11089	9724	1.14042	10676	9547	1.11829	2426	2346	1.03421	1145	1099	1.04189	6256	5304	1.1794	687	673	1.02041
		0.4	3561	3123	1.14041	5960	5256	1.13404	5550	5530	1.00361	1070	1057	1.01215	11089	9724	1.14042	10676	9547	1.11829	2426	2346	1.03421	1145	1099	1.04189	6256	5304	1.1794	686	672	1.02041
		0.5	3561	3123	1.14041	5960	5256	1.13404	5550	5530	1.00361	1070	1057	1.01215	11089	9724	1.14042	10676	9547	1.11829	2426	2346	1.03421	1145	1099	1.04189	6258	5306	1.1794	686	672	1.02041
		0.6	3561	3123	1.14041	5960	5256	1.13404	5550	5530	1.00361	1070	1057	1.01215	11089	9724	1.14042	10676	9547	1.11829	2426	2346	1.03421	1145	1099	1.04189	6256	5304	1.1794	688	674	1.02041
		0.7	3561	3123	1.14041	5960	5256	1.13404	5550	5530	1.00361	1070	1057	1.01215	11089	9724	1.14042	10676	9547	1.11829	2423	2343	1.03421	1145	1099	1.04189	6256	5304	1.1794	686	672	1.02041
		0.8	3561	3123	1.14041	5960	5256	1.13404	5550	5530	1.00361	1070	1057	1.01215	11089	9724	1.14042	10676	9547	1.11829	2422	2342	1.03421	1145	1099	1.04189	6257	5305	1.1794	686	672	1.02041
		0.9	3561	3123	1.14041	8537	7528	1.13404	5550	5530	1.00361	1549	1057	1.01215	11089	9724	1.14042	10676	9547	1.11829	2421	2341	1.03421	1145	1099	1.04189	6257	5305	1.1794	687	673	1.02041
1		0	5080	4309	1.17894	8537	7245	1.1784	7877	7868	1.00115	1549	1372	1.12906	15452	13167	1.17357	15311	13343	1.14748	3434	3423	1.05142	1659	1548	1.07175	9219	7561	1.21936	965	931	1.03646
		0.1	5080	4309	1.17894	8537	7245	1.1784	7877	7868	1.00115	1549	1372	1.12906	15452	13167	1.17357	15311	13343	1.14748	3423	3256	1.05142	1659	1548	1.07175	9198	7543	1.21936	960	926	1.03646
		0.2	5080	4309	1.17894	8537	7245	1.1784	7877	7868	1.00115	1549	1372	1.12906	15452	13167	1.17357	15311	13343	1.14748	3423	3256	1.05142	1659	1548	1.07175	9197	7542	1.21936	960	926	1.03646
	69044	0.3	5080	4309	1.17894	8537	7245	1.1784	7877	7868	1.00115	1549	1372	1.12906	15452	13167	1.17357	15311	13343	1.14748	3422	3255	1.05142	1659	1548	1.07175	9197	7542	1.21936	960	926	1.03646
		0.4	5080	4309	1.17894	8537	7245	1.1784	7877	7868	1.00115	1549	1372	1.12906	15452	13167	1.17357	15311	13343	1.14748	3423	3256	1.05142	1659	1548	1.07175	9197	7542	1.21936	960	926	1.03646
	60578	0.5	5080	4309	1.17894	8537	7245	1.1784	7877	7868	1.00115	1549	1372	1.12906	15452	13167	1.17357	15311	13343	1.14748	3423	3256	1.05142	1659	1548	1.07175	9199	7544	1.21936	961	927	1.03646
		0.6	5080	4309	1.17894	8537	7245	1.1784	7877	7868	1.00115	1549	1372	1.12906	15452	13167	1.17357	15311	13343	1.14748	3423	3256	1.05142	1659	1548	1.07175	9197	7542	1.21936	960	926	1.03646
		0.7	5080	4309	1.17894	8537	7245	1.1784	7877	7868	1.00115	1549	1372	1.12906	15452	13167	1.17357	15311	13343	1.14748	3422	3255	1.05142	1659	1548	1.07175	9197	7542	1.21936	960	926	1.03646
		0.8	5080	4309	1.17894	8537	7245	1.1784	7877	7868	1.00115	1549	1372	1.12906	15452	13167	1.17357	15311	13343	1.14748	3423	3256	1.05142	1659	1548	1.07175	9197	7542	1.21936	960	926	1.03646
		0.9	5080	4309	1.17894	8537	7245	1.1784	7877	7868	1.00115	1549	1372	1.12906	15452	13167	1.17357	15311	13343	1.14748	3423	3256	1.05142	1659	1548	1.07175	9198	7543	1.21936	960	926	1.03646
1.25		0	6798	5583	1.21768	11555	9429	1.22545	11532	10802	1.06754	2078	1552	1.33927	20289	16598	1.22241	20783	17571	1.18278	4502	5236	1.2012	2940	2397	1.22649	16551	13158	1.25786	1271	974	1.30439
		0.1	6798	5583	1.21768	11555	9429	1.22545	11532	10802	1.06754	2078	1552	1.33927	20289	16598	1.22241	20783	17571	1.18278	4489	3737	1.2012	2940	2397	1.22649	16522	13135	1.25786	1265	970	1.30439
		0.2	6798	5583	1.21768	11555	9429	1.22545	11532	10802	1.06754	2078	1552	1.33927	20289	16598	1.22241	20783	17571	1.18278	4489	3737	1.2012	2940	2397	1.22649	16523	13136	1.25786	1266	971	1.30439
		0.3	6798	5583	1.21768	11555	9429	1.22545	11532	10802	1.06754	2078	1552	1.33927	20289	16598	1.22241	20783	17571	1.18278	4489	3737	1.2012	2940	2397	1.22649	16521	13134	1.25786	1265	970	1.30439
		0.4	6798	5583	1.21768	11555	9429	1.22545	11532	10802	1.06754	2078	1552	1.33927	20289	16598	1.22241	20783	17571	1.18278	4489	3737	1.2012	2940	2397	1.22649	16522	13135	1.25786	1265	970	1.30439
		0.5	6798	5583	1.21768	11555	9429	1.22545	11532	10802	1.06754	2078	1552	1.33927	20289	16598	1.22241	20783	17571	1.18278	4488	3736	1.2012	2940	2397	1.22649	16522	13135	1.25786	1265	970	1.30439
		0.6	6798	5583	1.21768	11555	9429	1.22545	11532	10802	1.06754	2078	1552	1.33927	20289	16598	1.22241	20783	17571	1.18278	4489	3737	1.2012	2940	2397	1.22649	16522	13135	1.25786	1265	970	1.30439
		0.7	6798	5583	1.21768	11555	9429	1.22545	11532	10802	1.06754	2078	1552	1.33927	20289	16598	1.22241	20783	17571	1.18278	4489	3737	1.2012	2940	2397	1.22649	16521	13134	1.25786	1265	970	1.30439
		0.8	6798	5583	1.21768	11555	9429	1.22545	11532	10802	1.06754	2078	1552	1.33927	20289	16598	1.22241	20783	17571	1.18278	4489	3737	1.2012	2940	2397	1.22649	16523	13136	1.25786	1266	971	1.30439
		0.9	6798	5583	1.21768	11532	9410	1.22545	11532	10802	1.06754	2078	1552	1.33927	20289	16598	1.22241	20783	17571	1.18278	4489	3737	1.2012	2940	2397	1.22649	16522	13135	1.25786	1265	970	1.30439
1.5		0	8813	7341	1.20054	15084	11912	1.26626	13328	13213	1.00871	2689	2599	1.03459	25697	20465	1.25566	27169	21800	1.24626	4502	4065	1.10757	2940	2619	1.12252	16551	13000	1.27314	1597	1504	1.0616
		0.1	8813	7341	1.20054	15084	11912	1.26626	13328	13213	1.00871	2689	2599	1.03459	25697	20465	1.25566	27169	21800	1.24626	5681	5129	1.10757	2940	2619	1.12252	16522	12977	1.27314	1592	1500	1.0616
		0.2	8813	7341	1.20054	15084	11912	1.26626	13328	13213	1.00871	2689	2599	1.03459	25697	20465	1.25566	27169	21800	1.24626	5680	5128	1.10757	2940	2619	1.12252	16523	12978	1.27314	1591	1499	1.0616
		0.3	8813	7341	1.20054	15084	11912	1.26626	13328	13213	1.00871	2689	2599	1.03459	25697	20465	1.25566	27169	21800	1.24626	5681	5129	1.10757	2940	2619	1.12252	16521	12977	1.27314	1591	1499	1.0616
		0.4	8813	7341	1.20054	15084	11912	1.26626	13328	13213	1.00871	2689	2599	1.03459	25697	20465	1.25566	27169	21800	1.24626	5680	5128	1.10757	2940	2619	1.12252	16522	12977	1.27314	1591	1499	1.0616
		0.5	8813	7341	1.20054	15084	11912	1.26626	13328	13213	1.00871	2689	2599	1.03459	25697	20465	1.25566	27169	21800	1.24626	5680	5128	1.10757	2940	2619	1.12252	16522	12977	1.27314	1591	1499	1.0616
		0.6	8813	7341	1.20054	15084	11912	1.26626	13328	13213	1.00871	2689	2599	1.03459	25697	20465	1.25566	27169	21800	1.24626	5680	5128	1.10757	2940	2619	1.12252	16522	12977	1.27314	1591	1499	1.0616
		0.7	8813	7341	1.20054	15084	11912	1.26626	13328	13213	1.00871	2689	2599	1.03459	25697	20465	1.25566	27169	21800	1.24626	5681	5129	1.10757	2940	2619	1.12252	16521	12977	1.27314	1591	1499	1.0616
		0.8	8813	7341	1.20054	15084	11912	1.26626	13328	13213	1.00871	2689	2599	1.03459	25697	20465	1.25566	27169	21800	1.24626	5680	5128	1.10757	2940	2619	1.12252	16523	12978	1.27314	1591	1499	1.0616
		0.9	8813	7341	1.20054	15084	11912	1.26626	13328	13213	1.00871	2689	2599	1.03459	25697	20465	1.25566	27169	21800	1.24626	5681	5129	1.10757	2940	2619	1.12252	16522	12977	1.27314	1592	1500	1.0616
1.75		0	11154	9427	1.18324	19099	15383	1.24153	16570	16430	1.00854	3375	3161	1.06756	31709	25495	1.24372	34407	28645	1.20115	7881	7025	1.12187	3699	3224	1.14724	20848	17252	1.20844	1967	1837	1.07085
		0.1	11154	9427	1.18324	19099	15383	1.24153	16570	16430	1.00854	3375	3161	1.06756	31709	25495	1.24372	34407	28645	1.20115	7881	7025	1.12187	3699	3224	1.14724	20812	17222	1.20844	1961	1831	1.07085
		0.2	11154	9427	1.18324	19099	15383	1.24153	16570	16430	1.00854	3375	3161	1.06756	31709	25495	1.24372	34407	28645	1.20115	7881	7025	1.12187	3699	3224	1.14724	20814	17224	1.20844	1961	1831	1.07085
		0.3	11154	9427	1.18324	19099	15383	1.24153	16570	16430	1.00854	3375	3161	1.06756	31709	25495	1.24372	34407	28645	1.20115	7881	7025	1.12187	3699	3224	1.14724	20814	17224	1.20844	1961	1831	1.07085
		0.4	11154	9427	1.18324	19099	15383	1.24153	16570	16430	1.00854	3375	3161	1.06756	31709	25495	1.24372	34407	28645	1.20115	7880	7024	1.12187	3699	3224	1.14724	20813	17223	1.20844	1962	1832	1.07085
		0.5	11154	9427	1.18324	19099	15383	1.24153	16570	16430	1.00854	3375	3161	1.06756	31709	25495	1.24372	34407	28645	1.20115	7881	7025	1.12187	3699	3224	1.14724	20812	17222	1.20844	1960	1830	1.07085
		0.6	11154	9427	1.18324	19099	15383	1.24153	16570	16430	1.00854	3375	3161	1.06756	31709	25495	1.24372	34407	28645	1.20115	7880	7024	1.12187	3699	3224	1.14724	20813	17223	1.20844	1962	1832	1.07085
		0.7	11154	9427	1.18324	19099	15383	1.24153	16570	16430	1.00854	3375	3161	1.06756	31709	25495	1.24372	34407	28645	1.20115	7881	7025	1.12187	3699	3224	1.14724	20814	17224	1.20844	1961	1831	1.07085
		0.8	11154	9427	1.18324	19099	15383	1.24153	16570	16430	1.00854	3375	3161	1.06756	31709	25495	1.24372	34407	28645	1.20115	7881	7025	1.12187	3699	3224	1.14724	20814	17224	1.20844	1961	1831	1.07085
		0.9	11154	9427	1.18324	19099	15383	1.24153	16570	16430	1.00854	3375	3161	1.06756	31709	25495	1.24372	34407	28645	1.20115	7881	7025	1.12187	3699	3224	1.14724	20812	17222	1.20844	1961	1831	1.07085
2		0	13842	11725	1.18052	23840	19231	1.23969	20193	20025	1.00841	4165	3842	1.08401	38381	30715	1.2496	42728	34791	1.22814	9627	8495	1.13325	4540	3904	1.16295	25932	21565	1.20248	2378	2190	1.08562
		0.1	13842	11725	1.18052	23840	19231	1.23969	20193	20025	1.00841	4165	3842	1.08401	38381	30715	1.2496	42728	34791	1.22814	9627	8495	1.13325	4540	3904	1.16295	25893	21533	1.20248	2371	2184	1.08562
		0.2	13842	11725	1.18052	23840	19231	1.23969	20193	20025	1.00841	4165	3842	1.08401	38381	30715	1.2496	42728	34791	1.22814	9627	8495	1.13325	4540	3904	1.16295	25892	21532	1.20248	2371	2184	1.08562
		0.3	13842	11725	1.18052	23840	19231	1.23969	20193	20025	1.00841	4165	3842	1.08401	38381	30715	1.2496	42728	34791	1.22814	9627	8495	1.13325	4540	3904	1.16295	25893	21533	1.20248	2370	2183	1.08562
		0.4	13842	11725	1.18052	23840	19231	1.23969	20193	20025	1.00841	4165	3842	1.08401	38381	30715	1.2496	42728	34791	1.22814	9627	8495	1.13325	4540	3904	1.16295	25892	21532	1.20248	2371	2184	1.08562
		0.5	13842	11725	1.18052	23840	19231	1.23969	20193	20025	1.00841	4165	3842	1.08401	38381	30715	1.2496	42728	34791	1.22814	9627	8495	1.13325	4540	3904	1.16295	25891	21531	1.20248	2371	2184	1.08562
		0.6	13842	11725	1.18052	23840	19231	1.23969	20193	20025	1.00841	4165	3842	1.08401	38381	30715	1.2496	42728	34791	1.22814	9627	8495	1.13325	4540	3904	1.16295	25892	21532	1.20248	2371	2184	1.08562
		0.7	13842	11725	1.18052	23840	19231	1.23969	20193	20025	1.00841	4165	3842	1.08401	38381	30715	1.2496	42728	34791	1.22814	9627	8495	1.13325	4540	3904	1.16295	25893	21533	1.20248	2370	2183	1.08562
		0.8	13842	11725	1.18052	23840	19231	1.23969	20193	20025	1.00841	4165	3842	1.08401	38381	30715	1.2496	42728	34791	1.22814	9627	8495	1.13325	4540	3904	1.16295	25892	21532	1.20248	2371	2184	1.08562
		0.9	13842	11725	1.18052	23840	19231	1.23969	20193	20025	1.00841	4165	3842	1.08401	38381	30715	1.2496	42728	34791	1.22814	9627	8495	1.13325	4540	3904	1.16295	25893	21533	1.20248	2371	2184	1.08562
