# Supplementary material for: Bounding the efficiency gain of differentiable road pricing for EVs and GVs to manage congestion and emissions
Source: PLoS One. 2020 Jul 30;15(7):e0234204. doi: 10.1371/journal.pone.0234204 (PMC7392306; doi:10.1371/journal.pone.0234204)
Supplement: S1 Text — (TXT) [file pone.0234204.s005.txt]

Macro "Model"

	Time_Begin = GetDateAndTime()

	RunMacro("TCB Init")
	RunMacro("Close All Maps")
	RunMacro("G30 File Close All")

	Global Path_Model, Scen_Name, Path_Scen
	Path_Model = "E:\\Haoning Xi paper\\Shenzhen network\\"
	Scen_Array = {
//				"1-SUE-0.5",
//				"1-SUE-0.75",
//				"1-SUE-1",
//				"1-SUE-1.25",
//				"1-SUE-1.5",
//				"1-SUE-1.75",
//				"1-SUE-2",
//				"1-SO-0.5",
//				"1-SO-0.75"
//				"1-SO-1",
//				"1-SO-1.25",
//				"1-SO-1.5",
//				"1-SO-1.75",
//				"1-SO-2",
//				"2-SUE-0.5",
//				"2-SUE-0.75",
//				"2-SUE-1",
//				"2-SUE-1.25",
//				"2-SUE-1.5",
//				"2-SUE-1.75",
//				"2-SUE-2",
//				"2-SO-0.5",
//				"2-SO-0.75",
//				"2-SO-1",
//				"2-SO-1.25",
//				"2-SO-1.5",
//				"2-SO-1.75",
//				"2-SO-2"
				}

	Global Rate_EV, Rate_EV_Loop, Scen_Num, TA_Method, Scale_Factor

	//first loop
	for Current_Scen = 1 to Scen_Array.Length do

		Scen_Name = Scen_Array[Current_Scen]
		Path_Scen = Path_Model + Scen_Name + "\\"

		if GetDirectoryInfo(Path_Model + Scen_Name, "All") = null then RunProgram("cmd.exe /c  xcopy   \"" + Path_Model + "1-SUE-1" + "\" \"" + Path_Model + Scen_Name + "\"  /e/i",)

		subs = ParseString(Scen_Name, "-")
		Scen_Num =  s2r(subs[1])
		TA_Method = subs[2]
		Scale_Factor = s2r(subs[3])

		//revise the demand matrix
		mx = OpenMatrix(Path_Scen + "Matrix\\TA.mtx", "True")
		mcs = CreateMatrixCurrencies(mx, , ,)
		mcs.Total := mcs.Total * Scale_Factor

		fptr_Result = OpenFile(Path_Scen + "Result_" + Scen_Name +".csv", "w")
		Write_Str = "Rate_EV, Stat, VHT, Emission,"
		WriteLine(fptr_Result, Write_Str)

		//the second loop
		for Rate_EV_Loop = 1 to 11 do

			//the current demand matrix
			Rate_EV = 0.1 * (Rate_EV_Loop - 1)

			mx = OpenMatrix(Path_Scen + "Matrix\\TA.mtx", "True")
			mcs = CreateMatrixCurrencies(mx, , ,)
			mcs.GV := mcs.Total * (1 - Rate_EV)
			mcs.EV := mcs.Total * Rate_EV

			RunMacro("Update FF Network")
			RunMacro("Skim")
			RunMacro("Traffic Assignment")
			RunMacro("Update LD Network")
			RunMacro("Street_Stat")
			RunMacro("Copy Files")
		end
	end
	ShowMessage("Model Starts at " + Time_Begin + " and End at " + GetDateAndTime())

EndMacro


Macro "Update FF Network"

	//Fill Fields
	Map = RunMacro("G30 new map", Path_Scen + "Map\\Streets.dbd", False)
	SetMap(Map)
	SetLayer("Streets")
	view = GetView()

	rec = GetFirstRecord(view + "|",)
	while rec <> null do

		view.AB_FF_Time = view.Length / view.AB_FF_Speed * 60
		view.BA_FF_Time = view.Length / view.BA_FF_Speed * 60

		view.AB_VOC = 0
		view.BA_VOC = 0
		view.AB_Flow = 0
		view.BA_Flow = 0
		view.AB_GV = 0
		view.BA_GV = 0
		view.AB_EV = 0
		view.BA_EV = 0
		view.AB_Preload = 0
		view.BA_Preload = 0

		view.AB_LD_Speed = view.AB_FF_Speed / (1 + view.Alpha * pow(view.AB_VOC, view.Beta))
		view.BA_LD_Speed = view.BA_FF_Speed / (1 + view.Alpha * pow(view.BA_VOC, view.Beta))
		view.AB_LD_Time = view.Length / view.AB_LD_Speed * 60
		view.BA_LD_Time = view.Length / view.BA_LD_Speed * 60

		rec = GetNextRecord(view + "|", ,)
	end

	RunMacro("Close All Maps")
	RunMacro("G30 File Close All")

EndMacro


Macro "Skim"

	//Step1 Create Traffic Net
	Opts = null
	Opts.Input.[Link Set] = {Path_Scen + "Map\\Streets.DBD|Streets", "Streets"}
	Opts.Global.[Network Options].[Link Type] = {"Level", "Streets.Level", "Streets.Level"}
	Opts.Global.[Network Options].[Node ID] = "Nodes.ID"
	Opts.Global.[Network Options].[Link ID] = "Streets.ID"
	Opts.Global.[Network Options].[Turn Penalties] = "Yes"
	Opts.Global.[Network Options].[Keep Duplicate Links] = "FALSE"
	Opts.Global.[Network Options].[Ignore Link Direction] = "FALSE"
	Opts.Global.[Network Options].[Time Unit] = "Minutes"
	Opts.Global.[Link Options] = {
							{"Length", {"Streets.Length", "Streets.Length", , , "False"}},
							{"Type", {"Streets.Type", "Streets.Type", , , "False"}},
							{"Level", {"Streets.Level", "Streets.Level", , , "False"}},
							{"Alpha", {"Streets.Alpha", "Streets.Alpha", , , "False"}},
							{"Beta", {"Streets.Beta", "Streets.Beta", , , "False"}},
							{"[AB_FF_Time / BA_FF_Time]", {"Streets.AB_FF_Time", "Streets.BA_FF_Time", , , "False"}},
							{"[AB_Preload / BA_Preload]", {"Streets.AB_Preload", "Streets.BA_Preload", , , "False"}},
							{"[AB_Capacity / BA_Capacity]", {"Streets.AB_Capacity", "Streets.BA_Capacity", , , "False"}}
							}
	Opts.Global.[Length Unit] = "Kilometers"
	Opts.Global.[Time Unit] = "Minutes"
	Opts.Output.[Network File] = Path_Scen + "Map\\Net.net"
	ret_value = RunMacro("TCB Run Operation", "Build Highway Network", Opts, &Ret)
	if !ret_value then Return( RunMacro("TCB Closing", ret_value, True ) )

	Opts = null
	Opts.Input.Database = Path_Scen + "Map\\Streets.DBD"
	Opts.Input.Network = Path_Scen +"Map\\Net.net"
	Opts.Input.[Centroids Set] = {Path_Scen + "Map\\Streets.DBD|Nodes", "Nodes", "Centroids", "Select * where Centroids <> null"}
//	Opts.Input.[Toll Set] = {Path_Scen + "Map\\Streets.DBD|Streets", "Streets"}
	Opts.Input.[Def Turn Pen Table] = {Path_Scen + "Table\\TurnPenaltyTable.bin"}
	Opts.Global.[Global Turn Penalties] = {0, 0, 0, 0}
	Opts.Flag.[Use Link Types] = "True"
	ret_value = RunMacro("TCB Run Operation", "Highway Network Setting", Opts, &Ret)
	if !ret_value then Return( RunMacro("TCB Closing", ret_value, True ))


	RunMacro("Close All Maps")
	RunMacro("G30 File Close All")

EndMacro


Macro "Traffic Assignment"

	if Scen_Num = 1 then do
		Opts = null
		Opts.Input.Database = Path_Scen + "Map\\Streets.DBD"
		Opts.Input.Network = Path_Scen + "Map\\Net.net"
		Opts.Input.[OD Matrix Currency] = {Path_Scen + "Matrix\\TA.mtx", "GV", , }
		Opts.Field.[Vehicle Classes] = {2, 3}
		Opts.Field.[Fixed Toll Fields] = {"None", "None"}
		Opts.Field.[PCE Fields] = {"None", "None"}
		Opts.Field.[VDF Fld Names] = {"[AB_FF_Time / BA_FF_Time]", "[AB_Capacity / BA_Capacity]", "Alpha", "Beta", "[AB_Preload / BA_Preload]"}
		Opts.Global.[Load Method] = TA_Method
		Opts.Global.[Loading Multiplier] = 1
		Opts.Global.Convergence = 0.01
		Opts.Global.Iterations = 20
		Opts.Global.[Number of Classes] = 2
		Opts.Global.[Class PCEs] = {1, 1}
		Opts.Global.[Class VOIs] = {1, 1}
		Opts.Global.[Cost Function File] = "bpr.vdf"
		Opts.Global.[VDF Defaults] = {, , 0.15, 4, 0}
		Opts.Flag.[Do Theme] = 1
		Opts.Output.[Flow Table] = Path_Scen + "Map\\MMA.bin"
		ret_value = RunMacro("TCB Run Procedure", "MMA", Opts, &Ret)
		if !ret_value then Return( RunMacro("TCB Closing", ret_value, True ) )
	end

	else do
		Opts = null
		Opts.Input.Database = Path_Scen + "Map\\Streets.DBD"
		Opts.Input.Network = Path_Scen + "Map\\Net.net"
		Opts.Input.[OD Matrix Currency] = {Path_Scen + "Matrix\\TA.mtx", "GV", , }
		Opts.Input.[Exclusion Link Sets] = {, }
		Opts.Field.[Vehicle Classes] = {2, 3}
		Opts.Field.[Fixed Toll Fields] = {"None", "None"}
		Opts.Field.[PCE Fields] = {"None", "None"}
		Opts.Field.[VDF Fld Names] = {"[AB_FF_Time / BA_FF_Time]", "[AB_Capacity / BA_Capacity]", "Length", "Alpha", "Beta", "None", "None", "None", "Length", "None"}
		Opts.Global.[Load Method] = TA_Method
		Opts.Global.[Loading Multiplier] = 1
		Opts.Global.Convergence = 0.01
		Opts.Global.Iterations = 20
		Opts.Global.[Stoch Error] = 5
		Opts.Global.[Stoch Function] = 1
		Opts.Global.[Number of Classes] = 2
		Opts.Global.[Class PCEs] = {1, 1}
		Opts.Global.[Class VOIs] = {1, 1}
		Opts.Global.[Cost Function File] = "VDF.vdf"	
		Opts.Global.[VDF Defaults] = {, , , 0.15, 4, 0, 0.34, 1, , 0}	
		Opts.Output.[Flow Table] = Path_Scen + "Map\\MMA.bin"
		ret_value = RunMacro("TCB Run Procedure", "MMA", Opts, &Ret)
		if !ret_value then Return( RunMacro("TCB Closing", ret_value, True ) )
	end

	//Copy File for Update
	CopyFile(Path_Scen + "Map\\MMA.bin", Path_Scen + "Map\\MMA_" + r2s(Rate_EV_Loop) + ".bin")
	CopyFile(Path_Scen + "Map\\MMA.dcb", Path_Scen + "Map\\MMA_" + r2s(Rate_EV_Loop) + ".dcb")

	RunMacro("Close All Maps")
	RunMacro("G30 File Close All")

EndMacro


Macro "Update LD Network"

	//Copy Flow
	Opts = null
	Opts.Input.[Dataview Set] = {{Path_Scen + "Map\\Streets.dbd|Streets", Path_Scen + "Map\\MMA_" + r2s(Rate_EV_Loop) +".bin", {"ID"}, {"ID1"}}, "Streets+MMA"}
	Opts.Global.Fields = {"Streets.AB_GV"}
	Opts.Global.Method = "Formula"
	Opts.Global.Parameter = "nz(AB_Flow_GV)"
	ret_value = RunMacro("TCB Run Operation", "Fill Dataview", Opts, &Ret)
	if !ret_value then Return( RunMacro("TCB Closing", ret_value, True ) )

	Opts = null
	Opts.Input.[Dataview Set] = {{Path_Scen + "Map\\Streets.dbd|Streets", Path_Scen + "Map\\MMA_" + r2s(Rate_EV_Loop) + ".bin", {"ID"}, {"ID1"}}, "Streets+MMA"}
	Opts.Global.Fields = {"Streets.BA_GV"}
	Opts.Global.Method = "Formula"
	Opts.Global.Parameter = "nz(BA_Flow_GV)"
	ret_value = RunMacro("TCB Run Operation", "Fill Dataview", Opts, &Ret)
	if !ret_value then Return( RunMacro("TCB Closing", ret_value, True ) )

	Opts = null
	Opts.Input.[Dataview Set] = {{Path_Scen + "Map\\Streets.dbd|Streets", Path_Scen + "Map\\MMA_" + r2s(Rate_EV_Loop) +".bin", {"ID"}, {"ID1"}}, "Streets+MMA"}
	Opts.Global.Fields = {"Streets.AB_EV"}
	Opts.Global.Method = "Formula"
	Opts.Global.Parameter = "nz(AB_Flow_EV)"
	ret_value = RunMacro("TCB Run Operation", "Fill Dataview", Opts, &Ret)
	if !ret_value then Return( RunMacro("TCB Closing", ret_value, True ) )

	Opts = null
	Opts.Input.[Dataview Set] = {{Path_Scen + "Map\\Streets.dbd|Streets", Path_Scen + "Map\\MMA_" + r2s(Rate_EV_Loop) + ".bin", {"ID"}, {"ID1"}}, "Streets+MMA"}
	Opts.Global.Fields = {"Streets.BA_EV"}
	Opts.Global.Method = "Formula"
	Opts.Global.Parameter = "nz(BA_Flow_EV)"
	ret_value = RunMacro("TCB Run Operation", "Fill Dataview", Opts, &Ret)
	if !ret_value then Return( RunMacro("TCB Closing", ret_value, True ) )

	//Fill Fields
	Map = RunMacro("G30 new map", Path_Scen + "Map\\Streets.dbd", False)
	SetMap(Map)
	SetLayer("Streets")
	view = GetView()

	rec = GetFirstRecord(view + "|",)
	while rec <> null do

		//Update Car
		view.AB_Flow = view.AB_GV + view.AB_EV
		view.BA_Flow = view.BA_GV + view.BA_EV
		view.AB_VOC = nz(view.AB_Flow / view.AB_Capacity)
		view.BA_VOC = nz(view.BA_Flow / view.BA_Capacity)
		view.AB_LD_Speed = view.AB_FF_Speed / (1 + view.Alpha * pow(view.AB_VOC, view.Beta))
		view.BA_LD_Speed = view.BA_FF_Speed / (1 + view.Alpha * pow(view.BA_VOC, view.Beta))
		view.AB_LD_Time = view.Length / view.AB_LD_Speed * 60
		view.BA_LD_Time = view.Length / view.BA_LD_Speed * 60
		view.VHT = (view.AB_LD_Time * view.AB_Flow + view.BA_LD_Time * view.BA_Flow) / 60
		view.AB_Emission = 0.2038 * nz(view.AB_LD_Time * exp(0.7962 * view.AB_LD_Speed / 60) * view.AB_GV)
		view.BA_Emission = 0.2038 * nz(view.BA_LD_Time * exp(0.7962 * view.BA_LD_Speed / 60) * view.BA_GV)
		view.Emission = view.AB_Emission + view.BA_Emission

		rec = GetNextRecord(view + "|", ,)
	end

	RunMacro("Close All Maps")
	RunMacro("G30 File Close All")

	CopyFile(Path_Scen + "Map\\Streets.bin", Path_Scen + "Map\\Streets_" + r2s(Rate_EV) + ".bin")
	CopyFile(Path_Scen + "Map\\Streets.dcb", Path_Scen + "Map\\Streets_" + r2s(Rate_EV) + ".dcb")

EndMacro


//Í³¼Æ·ÖÅä½á¹û
Macro "Street_Stat"

	view = OpenTable("Streets", "FFB", {Path_Scen + "Map\\Streets_" + r2s(Rate_EV) + ".bin",} )
	AggregateTable("Streets", "Streets|", "FFB", Path_Scen + "Table\\Streets_Stat_" + r2s(Rate_EV) + ".bin", "Stat", {{"VHT", "Sum", }, {"Emission", "Sum", }}, null)
	CloseView(view)

	fptr_Result = OpenFile(Path_Scen + "Result_" + Scen_Name +".csv", "a")
	view = OpenTable("Stat", "FFB", {Path_Scen + "Table\\Streets_Stat_" + r2s(Rate_EV) + ".bin",} )
	for i = 1 to 10 do
		LocateRecord(view + "|", "Stat", {i}, null)
		Write_Str =  r2s(Rate_EV) + "," + i2s(i) + "," + i2s(round(view.VHT, 0)) + "," + i2s(round(view.Emission, 0)) + ","
		WriteLine(fptr_Result, Write_Str)
	end
	CloseView(view)

	OpenMap(Path_Scen + "Map\\Theme_Flow.Map", {{"Auto Project", "True"}})
	RedrawMap()
	SaveMapToImage(, Path_Scen + "Map\\Theme_Flow_" + r2s(Rate_EV) + ".jpg", "JPEG", {{"Quality", 100}} )
	OpenMap(Path_Scen + "Map\\Theme_Emission.Map", {{"Auto Project", "True"}})
	RedrawMap()
	SaveMapToImage(, Path_Scen + "Map\\Theme_Emission_" + r2s(Rate_EV) + ".jpg", "JPEG", {{"Quality", 100}} )

	RunMacro("Close All Maps")
	RunMacro("G30 File Close All")

EndMacro


Macro "Copy Files"

	CopyFile(Path_Scen + "Map\\Theme_Flow_" + r2s(Rate_EV) + ".jpg", Path_Model + "½á¹ûµ¼³ö\\" + Scen_Name + "\\Theme_Flow_" + r2s(Rate_EV) + ".jpg")
	CopyFile(Path_Scen + "Map\\Theme_Emission_" + r2s(Rate_EV) + ".jpg", Path_Model + "½á¹ûµ¼³ö\\" + Scen_Name + "\\Theme_Emission_" + r2s(Rate_EV) + ".jpg")
	CopyFile(Path_Scen + "Result_" + Scen_Name +".csv", Path_Model + "½á¹ûµ¼³ö\\" + Scen_Name + "\\Result_" + Scen_Name +".csv")
EndMacro

Macro "Close All Maps"
	SetStatus(1, "@System0", )
	on error, Notfound goto NEXT
	maps = GetMapNames()
	if maps <> null then do
		for i = 1 to maps.Length do
			CloseMap(maps[i])
		end
	end
	NEXT:
EndMacro
