# Supplementary material for: Bounding the efficiency gain of differentiable road pricing for EVs and GVs to manage congestion and emissions
Source: PLoS One. 2020 Jul 30;15(7):e0234204. doi: 10.1371/journal.pone.0234204 (PMC7392306; doi:10.1371/journal.pone.0234204)
Supplement: S2 Text — (TXT) [file pone.0234204.s006.txt]

1010	1010	7.18
1010	1020	8.24
1010	1030	8.24
1010	1040	4.24
1010	1050	7.71
1010	1060	8.43
1010	1070	5.05
1010	1080	7.72
1010	1090	4.70
1010	1100	9.85
1010	1110	10.51
1010	1120	4.74
1010	1130	0.00
1010	1140	7.54
1010	1150	2.77
1010	1160	7.10
1010	1170	2.34
1010	1180	5.95
1010	1190	5.60
1010	1200	6.61
1010	1210	3.64
1010	1220	2.15
1010	1230	6.24
1010	1240	2.00
1010	1250	2.05
1010	1260	4.88
1010	1270	10.39
1010	1280	1.73
1010	1290	0.23
1010	1300	1.84
1010	1310	0.67
1010	1320	0.71
1010	1330	6.49
1010	1340	3.25
1010	1350	0.00
1010	1360	0.80
1010	2010	1.35
1010	2020	2.44
1010	2030	0.00
1010	2040	2.44
1010	2050	2.70
1010	2060	0.91
1010	2070	1.48
1010	2080	1.46
1010	2090	14.84
1010	2100	28.19
1010	2110	2.89
1010	2120	5.96
1010	2130	1.34
1010	2140	5.14
1010	2150	9.39
1010	2160	0.01
1010	2170	1.93
1010	2180	8.37
1010	2190	4.82
1010	2200	1.91
1010	2210	3.41
1010	2220	1.60
1010	2230	1.02
1010	2240	2.39
1010	2250	7.99
1010	2260	3.16
1010	2270	0.57
1010	2280	1.35
1010	2290	0.01
1010	2300	0.61
1010	2310	0.04
1010	2320	0.48
1010	2330	0.05
1010	2340	0.36
1010	2350	0.43
1010	2360	0.15
1010	2370	1.44
1010	2380	0.15
1010	2390	0.75
1010	2400	1.52
1010	2410	1.13
1010	2420	2.45
1010	2430	0.84
1010	2440	0.20
1010	2450	0.00
1010	2460	0.24
1010	2470	1.33
1010	2480	1.81
1010	2490	1.98
1010	2500	0.02
1010	2510	1.74
1010	2520	1.22
1010	2530	2.59
1010	2540	1.69
1010	2550	2.53
1010	2560	0.14
1010	3010	0.23
1010	3020	0.15
1010	3030	0.39
1010	3040	0.26
1010	3050	0.00
1010	3060	0.67
1010	3070	0.72
1010	3080	0.69
1010	3090	0.19
1010	3100	0.14
1010	3110	0.22
1010	3120	0.08
1010	3130	0.68
1010	3140	0.14
1010	3150	0.17
1010	3160	0.21
1010	3170	0.03
1010	3180	0.28
1010	3190	0.09
1010	3200	0.21
1010	3210	0.03
1010	3220	0.01
1010	3230	0.01
1010	3240	0.02
1010	3250	0.59
1010	3260	0.55
1010	3270	0.66
1010	3280	0.21
1010	3290	0.16
1010	3300	0.68
1010	3310	0.46
1010	3320	0.02
1010	3330	0.14
1010	3340	0.07
1010	3350	0.13
1010	3360	0.24
1010	3370	0.25
1010	3380	0.27
1010	3390	0.09
1010	3400	0.25
1010	3410	3.72
1010	3420	2.43
1010	3430	0.07
1010	3440	0.28
1010	3450	0.68
1010	3460	0.12
1010	3470	0.43
1010	3480	0.04
1010	3490	0.09
1010	3500	0.05
1010	3510	0.00
1010	3520	0.11
1010	3530	0.59
1010	4010	0.09
1010	4020	0.10
1010	4030	0.04
1010	4040	0.08
1010	4050	0.12
1010	4060	0.06
1010	4070	0.09
1010	4080	0.05
1010	4090	0.00
1010	4100	0.01
1010	4110	0.00
1010	4120	0.30
1010	4130	0.17
1010	4140	0.12
1010	4150	0.07
1010	4160	0.23
1010	4170	0.04
1010	4180	0.00
1010	5010	0.51
1010	5020	0.55
1010	5030	0.66
1010	5040	0.67
1010	5050	0.28
1010	5060	0.36
1010	5070	0.27
1010	5080	0.14
1010	5090	0.03
1010	5100	0.26
1010	5110	0.23
1010	5120	0.85
1010	5130	0.10
1010	5140	0.13
1010	5150	0.03
1010	5160	0.20
1010	5170	0.66
1010	5180	0.00
1010	5190	0.15
1010	5200	0.06
1010	5210	0.38
1010	5220	0.05
1010	5230	0.21
1010	5240	0.24
1010	5250	0.02
1010	5260	0.18
1010	5270	0.16
1010	5280	0.72
1010	5290	0.14
1010	5300	0.12
1010	5310	0.40
1010	5320	0.04
1010	5330	0.00
1010	5340	0.02
1010	5350	0.29
1010	5360	0.22
1010	5370	0.19
1010	5380	0.03
1010	5390	0.45
1010	5400	0.18
1010	5410	0.16
1010	5420	0.14
1010	5430	0.02
1010	5440	0.00
1010	5450	0.01
1010	5460	0.16
1010	5470	0.06
1010	5480	0.15
1010	5490	0.30
1010	5500	0.24
1010	5510	0.18
1010	5520	0.01
1010	5530	0.19
1010	5540	0.20
1010	5550	0.13
1010	5560	0.05
1010	5570	0.12
1010	5580	0.21
1010	5590	0.24
1010	5600	0.19
1010	5610	0.00
1010	5620	0.05
1010	5630	0.08
1010	5640	0.20
1010	5650	0.34
1010	5660	0.04
1010	5670	0.12
1010	5680	0.20
1010	5690	0.16
1010	5700	0.07
1010	5710	0.04
1010	5720	0.08
1010	5730	0.10
1010	5740	0.12
1010	5750	0.09
1010	5760	0.03
1010	5770	0.04
1010	5780	0.00
1010	5790	0.02
1010	5800	0.45
1010	5810	0.19
1010	5820	0.73
1010	5830	0.09
1010	5840	0.44
1010	5850	0.28
1010	5860	0.14
1010	5870	0.17
1010	5880	0.57
1010	5890	0.11
1010	5900	0.02
1010	5910	0.40
1010	5920	0.21
1010	5930	0.22
1010	5940	0.31
1010	5950	0.02
1010	5960	0.00
1010	5970	0.09
1010	5980	0.15
1010	5990	0.70
1010	6000	0.37
1010	6010	0.28
1010	6020	0.08
1010	6030	0.47
1010	6040	0.04
1010	6050	0.16
1010	6060	0.11
1010	6070	0.55
1010	6080	0.35
1010	6090	0.26
1010	6100	0.03
1010	6110	0.54
1010	6120	0.23
1010	6130	0.29
1010	6140	0.81
1010	6150	1.01
1010	6160	0.02
1010	6170	0.87
1010	6180	0.03
1010	6190	0.65
1010	6200	0.05
1010	6210	0.04
1010	6220	0.18
1010	6230	0.07
1010	6240	0.26
1010	6250	0.13
1010	6260	0.16
1010	6270	0.20
1010	6280	0.21
1010	6290	0.14
1010	6300	0.03
1010	6310	1.48
1010	6320	1.82
1010	6330	0.46
1010	6340	0.43
1010	6350	0.39
1010	6360	0.38
1010	6370	0.08
1010	6380	0.30
1010	6390	0.29
1010	6400	0.23
1010	6410	0.44
1010	6420	0.24
1010	6430	0.45
1010	6440	0.24
1010	6450	0.10
1010	6460	0.07
1010	6470	0.02
1010	6480	0.68
1010	6490	0.42
1010	6500	0.48
1010	6510	0.37
1010	6520	0.06
1010	6530	0.29
1010	6540	0.47
1010	6550	0.37
1010	6560	0.36
1010	6570	0.30
1010	6580	0.47
1010	6590	0.30
1010	6600	0.29
1010	6610	0.14
1010	6620	0.36
1010	6630	0.27
1010	6640	0.22
1010	6650	0.11
1010	6660	0.91
1010	6670	0.35
1010	6680	1.28
1010	6690	1.08
1010	6700	0.67
1010	6710	0.58
1010	6720	0.26
1010	6730	0.19
1010	6740	0.07
1010	6750	0.03
1010	6760	0.16
1010	6770	0.27
1010	6780	0.09
1010	6790	0.29
1010	6800	0.25
1010	6810	0.13
1010	6820	0.20
1010	6830	0.23
1010	6840	0.28
1010	6850	0.77
1010	6860	0.47
1010	6870	0.21
1010	6880	1.29
1010	6890	0.00
1010	6900	0.00
1010	7010	1.64
1010	7020	1.45
1010	7030	3.35
1010	7040	2.40
1010	7050	0.14
1010	7060	1.66
1010	7070	1.28
1010	7080	2.11
1010	7090	2.30
1010	7100	4.03
1010	7110	2.57
1010	7120	2.26
1010	7130	4.00
1010	7140	0.22
1010	7150	0.64
1010	7160	0.03
1010	7170	0.09
1010	7180	0.28
1010	7190	0.01
1010	7200	0.20
1010	7210	0.04
1010	7220	0.06
1010	7230	0.12
1010	7240	0.04
1010	7250	0.24
1010	7260	0.14
1010	7270	0.22
1010	7280	0.14
1010	7290	0.24
1010	7300	0.19
1010	7310	0.91
1010	7320	0.15
1010	7330	0.19
1010	7340	0.05
1010	7350	0.07
1010	7360	0.07
1010	7370	0.09
1010	7380	0.04
1010	7390	0.04
1010	7400	0.15
1010	7410	0.11
1010	7420	0.16
1010	7430	0.07
1010	7440	0.09
1010	7450	0.07
1010	7460	0.09
1010	7470	0.15
1010	7480	0.22
1010	7490	0.00
1010	7500	0.15
1010	7510	0.00
1010	7520	0.00
1010	7530	0.02
1010	7540	0.20
1010	7550	0.06
1010	7560	0.09
1010	7570	0.16
1010	7580	0.17
1010	7590	0.16
1010	7600	0.37
1010	7610	0.07
1010	7620	0.01
1010	7630	0.15
1010	7640	0.01
1010	7650	0.08
1010	7660	0.10
1010	7670	0.06
1010	7680	0.07
1010	7690	0.03
1010	7700	0.08
1010	7710	0.05
1010	7720	0.03
1010	7730	0.01
1010	7740	0.04
1010	7750	0.00
1010	7760	0.07
1010	7770	0.06
1010	7780	0.15
1010	7790	0.01
1010	7800	0.03
1010	7810	0.05
1010	7820	0.02
1010	7830	0.02
1010	7840	0.07
1010	7850	0.11
1010	7860	0.01
1010	7870	0.05
1010	7880	0.00
1010	7890	0.02
1010	7900	0.03
1010	7910	0.00
1010	7920	0.02
1010	7930	0.14
1010	7940	0.03
1010	7950	0.03
1010	7960	0.01
1010	7970	0.00
1010	7980	0.02
1010	7990	0.02
1010	8000	0.02
1010	8010	0.04
1010	8020	0.01
1010	8030	0.01
1010	8040	0.05
1010	8050	0.01
1010	8060	0.05
1010	8070	0.05
1010	8080	0.10
1010	8090	0.05
1010	8100	0.18
1010	8110	0.03
1010	8120	0.03
1010	8130	0.07
1010	8140	0.00
1010	8150	0.02
1010	8160	0.13
1010	8170	0.22
1010	8180	0.21
1010	8190	0.42
1010	8200	0.51
1010	8210	0.34
1010	8220	0.02
1010	8230	0.24
1010	8240	0.12
1010	8250	0.15
1010	8260	0.38
1010	8270	0.03
1010	8280	0.10
1010	8290	0.80
1010	8300	0.29
1010	8310	0.22
1010	8320	0.05
1010	8330	0.02
1010	8340	0.00
1010	8350	0.28
1010	8360	0.26
1010	8370	0.08
1010	8380	0.02
1010	9001	0.02
1010	9002	0.00
1010	9003	0.00
1010	9004	0.00
1010	9005	0.00
1010	9006	0.00
1010	9007	0.20
1010	9008	0.60
1010	9009	0.40
1010	9010	0.00
1010	9011	0.05
1010	9012	0.00
1010	9013	0.05
1010	9014	0.03
1010	9015	0.08
1010	9016	0.44
1010	9017	0.00
1010	9018	0.00
1010	9019	0.00
1010	9020	0.00
1010	9021	0.00
1010	9022	0.00
1010	9023	0.00
1010	9024	0.00
1010	9025	0.00
1010	9026	0.00
1010	9027	0.00
1010	9028	0.00
1010	9029	0.00
1010	9030	0.00
1010	9031	0.00
1010	9032	0.00
1010	9033	0.00
1010	9034	0.00
1010	9035	0.00
1010	9036	0.02
1010	9037	0.00
1010	9038	0.00
1010	9039	0.00
1010	9040	0.00
1010	9041	0.00
1010	9042	0.00
1010	9043	0.00
1010	9044	0.00
1010	9045	0.00
1010	9046	0.00
1010	9047	0.00
1010	9048	0.00
1010	9049	0.00
1010	9050	0.00
1010	9051	0.00
1020	1010	5.45
1020	1020	0.71
1020	1030	8.69
1020	1040	6.91
1020	1050	15.28
1020	1060	17.56
1020	1070	7.72
1020	1080	11.14
1020	1090	8.52
1020	1100	21.31
1020	1110	20.63
1020	1120	8.66
1020	1130	0.01
1020	1140	14.66
1020	1150	4.86
1020	1160	14.01
1020	1170	4.17
1020	1180	10.90
1020	1190	10.25
1020	1200	11.82
1020	1210	7.10
1020	1220	2.59
1020	1230	12.62
1020	1240	2.89
1020	1250	3.40
1020	1260	7.53
1020	1270	13.07
1020	1280	3.39
1020	1290	0.44
1020	1300	3.45
1020	1310	1.27
1020	1320	1.40
1020	1330	12.89
1020	1340	5.61
1020	1350	0.00
1020	1360	1.65
1020	2010	2.03
1020	2020	4.02
1020	2030	0.01
1020	2040	3.53
1020	2050	3.49
1020	2060	1.27
1020	2070	2.25
1020	2080	2.13
1020	2090	17.59
1020	2100	56.96
1020	2110	3.37
1020	2120	5.87
1020	2130	3.13
1020	2140	7.13
1020	2150	8.25
1020	2160	0.01
1020	2170	2.95
1020	2180	8.54
1020	2190	8.56
1020	2200	3.13
1020	2210	5.49
1020	2220	2.51
1020	2230	1.56
1020	2240	4.39
1020	2250	17.75
1020	2260	5.33
1020	2270	0.95
1020	2280	2.13
1020	2290	0.01
1020	2300	1.00
1020	2310	0.06
1020	2320	0.85
1020	2330	0.05
1020	2340	0.51
1020	2350	0.68
1020	2360	0.22
1020	2370	2.12
1020	2380	0.23
1020	2390	1.22
1020	2400	2.41
1020	2410	1.68
1020	2420	4.21
1020	2430	1.42
1020	2440	0.33
1020	2450	0.00
1020	2460	0.50
1020	2470	2.45
1020	2480	2.88
1020	2490	3.18
1020	2500	0.02
1020	2510	3.20
1020	2520	2.03
1020	2530	4.23
1020	2540	2.62
1020	2550	4.08
1020	2560	0.26
1020	3010	0.48
1020	3020	0.28
1020	3030	0.80
1020	3040	0.50
1020	3050	0.00
1020	3060	1.30
1020	3070	1.37
1020	3080	1.68
1020	3090	0.38
1020	3100	0.27
1020	3110	0.39
1020	3120	0.14
1020	3130	1.27
1020	3140	0.25
1020	3150	0.29
1020	3160	0.37
1020	3170	0.04
1020	3180	0.51
1020	3190	0.16
1020	3200	0.42
1020	3210	0.05
1020	3220	0.01
1020	3230	0.02
1020	3240	0.03
1020	3250	1.07
1020	3260	1.04
1020	3270	1.15
1020	3280	0.40
1020	3290	0.30
1020	3300	1.24
1020	3310	0.98
1020	3320	0.03
1020	3330	0.28
1020	3340	0.10
1020	3350	0.23
1020	3360	0.39
1020	3370	0.41
1020	3380	0.54
1020	3390	0.19
1020	3400	0.38
1020	3410	7.59
1020	3420	4.64
1020	3430	0.13
1020	3440	0.51
1020	3450	1.22
1020	3460	0.22
1020	3470	0.75
1020	3480	0.07
1020	3490	0.15
1020	3500	0.08
1020	3510	0.00
1020	3520	0.23
1020	3530	1.24
1020	4010	0.15
1020	4020	0.19
1020	4030	0.05
1020	4040	0.15
1020	4050	0.21
1020	4060	0.11
1020	4070	0.18
1020	4080	0.10
1020	4090	0.00
1020	4100	0.01
1020	4110	0.00
1020	4120	0.56
1020	4130	0.37
1020	4140	0.26
1020	4150	0.14
1020	4160	0.49
1020	4170	0.09
1020	4180	0.00
1020	5010	0.85
1020	5020	0.93
1020	5030	1.14
1020	5040	1.21
1020	5050	0.45
1020	5060	0.55
1020	5070	0.41
1020	5080	0.21
1020	5090	0.04
1020	5100	0.40
1020	5110	0.36
1020	5120	2.01
1020	5130	0.17
1020	5140	0.20
1020	5150	0.05
1020	5160	0.33
1020	5170	1.47
1020	5180	0.00
1020	5190	0.22
1020	5200	0.09
1020	5210	0.89
1020	5220	0.09
1020	5230	0.48
1020	5240	0.39
1020	5250	0.04
1020	5260	0.26
1020	5270	0.37
1020	5280	1.31
1020	5290	0.28
1020	5300	0.25
1020	5310	0.85
1020	5320	0.06
1020	5330	0.00
1020	5340	0.02
1020	5350	0.54
1020	5360	0.40
1020	5370	0.40
1020	5380	0.06
1020	5390	0.90
1020	5400	0.35
1020	5410	0.27
1020	5420	0.25
1020	5430	0.04
1020	5440	0.00
1020	5450	0.01
1020	5460	0.31
1020	5470	0.11
1020	5480	0.26
1020	5490	0.53
1020	5500	0.42
1020	5510	0.34
1020	5520	0.02
1020	5530	0.34
1020	5540	0.36
1020	5550	0.22
1020	5560	0.10
1020	5570	0.24
1020	5580	0.36
1020	5590	0.44
1020	5600	0.34
1020	5610	0.00
1020	5620	0.10
1020	5630	0.16
1020	5640	0.34
1020	5650	0.58
1020	5660	0.08
1020	5670	0.20
1020	5680	0.35
1020	5690	0.29
1020	5700	0.14
1020	5710	0.08
1020	5720	0.11
1020	5730	0.19
1020	5740	0.21
1020	5750	0.18
1020	5760	0.05
1020	5770	0.07
1020	5780	0.00
1020	5790	0.05
1020	5800	0.98
1020	5810	0.40
1020	5820	1.57
1020	5830	0.20
1020	5840	0.88
1020	5850	0.61
1020	5860	0.30
1020	5870	0.35
1020	5880	1.21
1020	5890	0.25
1020	5900	0.05
1020	5910	0.89
1020	5920	0.45
1020	5930	0.46
1020	5940	0.68
1020	5950	0.04
1020	5960	0.00
1020	5970	0.21
1020	5980	0.32
1020	5990	1.47
1020	6000	0.77
1020	6010	0.59
1020	6020	0.16
1020	6030	0.99
1020	6040	0.08
1020	6050	0.32
1020	6060	0.23
1020	6070	1.17
1020	6080	0.75
1020	6090	0.57
1020	6100	0.06
1020	6110	1.12
1020	6120	0.46
1020	6130	0.60
1020	6140	1.74
1020	6150	2.04
1020	6160	0.05
1020	6170	1.82
1020	6180	0.07
1020	6190	1.30
1020	6200	0.11
1020	6210	0.09
1020	6220	0.35
1020	6230	0.14
1020	6240	0.50
1020	6250	0.23
1020	6260	0.33
1020	6270	0.39
1020	6280	0.39
1020	6290	0.28
1020	6300	0.07
1020	6310	2.52
1020	6320	3.19
1020	6330	0.85
1020	6340	0.80
1020	6350	0.75
1020	6360	0.73
1020	6370	0.14
1020	6380	0.56
1020	6390	0.52
1020	6400	0.45
1020	6410	0.86
1020	6420	0.48
1020	6430	0.93
1020	6440	0.48
1020	6450	0.17
1020	6460	0.14
1020	6470	0.03
1020	6480	1.24
1020	6490	0.74
1020	6500	0.75
1020	6510	0.58
1020	6520	0.11
1020	6530	0.60
1020	6540	0.95
1020	6550	0.76
1020	6560	0.76
1020	6570	0.62
1020	6580	0.98
1020	6590	0.66
1020	6600	0.52
1020	6610	0.24
1020	6620	0.62
1020	6630	0.49
1020	6640	0.35
1020	6650	0.19
1020	6660	1.64
1020	6670	0.64
1020	6680	2.31
1020	6690	2.00
1020	6700	1.28
1020	6710	1.35
1020	6720	0.47
1020	6730	0.34
1020	6740	0.14
1020	6750	0.06
1020	6760	0.33
1020	6770	0.55
1020	6780	0.14
1020	6790	0.50
1020	6800	0.46
1020	6810	0.22
1020	6820	0.35
1020	6830	0.38
1020	6840	0.47
1020	6850	1.40
1020	6860	0.89
1020	6870	0.33
1020	6880	2.27
1020	6890	0.00
1020	6900	0.00
1020	7010	2.93
1020	7020	2.35
1020	7030	4.69
1020	7040	3.56
1020	7050	0.21
1020	7060	2.89
1020	7070	2.09
1020	7080	3.64
1020	7090	4.15
1020	7100	7.23
1020	7110	4.82
1020	7120	4.12
1020	7130	7.27
1020	7140	0.41
1020	7150	1.02
1020	7160	0.06
1020	7170	0.16
1020	7180	0.50
1020	7190	0.01
1020	7200	0.24
1020	7210	0.07
1020	7220	0.09
1020	7230	0.19
1020	7240	0.08
1020	7250	0.35
1020	7260	0.19
1020	7270	0.27
1020	7280	0.18
1020	7290	0.32
1020	7300	0.30
1020	7310	1.62
1020	7320	0.26
1020	7330	0.33
1020	7340	0.09
1020	7350	0.13
1020	7360	0.12
1020	7370	0.16
1020	7380	0.07
1020	7390	0.07
1020	7400	0.26
1020	7410	0.19
1020	7420	0.29
1020	7430	0.12
1020	7440	0.17
1020	7450	0.14
1020	7460	0.14
1020	7470	0.26
1020	7480	0.44
1020	7490	0.00
1020	7500	0.30
1020	7510	0.00
1020	7520	0.00
1020	7530	0.05
1020	7540	0.48
1020	7550	0.11
1020	7560	0.17
1020	7570	0.28
1020	7580	0.28
1020	7590	0.27
1020	7600	0.74
1020	7610	0.14
1020	7620	0.02
1020	7630	0.27
1020	7640	0.02
1020	7650	0.12
1020	7660	0.15
1020	7670	0.08
1020	7680	0.11
1020	7690	0.05
1020	7700	0.11
1020	7710	0.07
1020	7720	0.04
1020	7730	0.01
1020	7740	0.07
1020	7750	0.01
1020	7760	0.11
1020	7770	0.07
1020	7780	0.20
1020	7790	0.01
1020	7800	0.04
1020	7810	0.07
1020	7820	0.03
1020	7830	0.05
1020	7840	0.14
1020	7850	0.22
1020	7860	0.03
1020	7870	0.10
1020	7880	0.01
1020	7890	0.03
1020	7900	0.05
1020	7910	0.00
1020	7920	0.04
1020	7930	0.25
1020	7940	0.05
1020	7950	0.04
1020	7960	0.01
1020	7970	0.00
1020	7980	0.03
1020	7990	0.04
1020	8000	0.04
1020	8010	0.07
1020	8020	0.01
1020	8030	0.03
1020	8040	0.09
1020	8050	0.02
1020	8060	0.09
1020	8070	0.08
1020	8080	0.17
1020	8090	0.08
1020	8100	0.32
1020	8110	0.05
1020	8120	0.04
1020	8130	0.13
1020	8140	0.01
1020	8150	0.03
1020	8160	0.30
1020	8170	0.62
1020	8180	0.48
1020	8190	0.64
1020	8200	1.19
1020	8210	0.82
1020	8220	0.05
1020	8230	0.56
1020	8240	0.29
1020	8250	0.19
1020	8260	0.73
1020	8270	0.07
1020	8280	0.21
1020	8290	1.94
1020	8300	0.70
1020	8310	0.29
1020	8320	0.07
1020	8330	0.01
1020	8340	0.00
1020	8350	0.68
1020	8360	0.62
1020	8370	0.18
1020	8380	0.04
1020	9001	0.02
1020	9002	0.00
1020	9003	0.00
1020	9004	0.00
1020	9005	0.00
1020	9006	0.00
1020	9007	0.29
1020	9008	0.84
1020	9009	0.69
1020	9010	0.00
1020	9011	0.00
1020	9012	0.00
1020	9013	0.09
1020	9014	0.03
1020	9015	0.05
1020	9016	0.46
1020	9017	0.00
1020	9018	0.00
1020	9019	0.00
1020	9020	0.00
1020	9021	0.00
1020	9022	0.00
1020	9023	0.00
1020	9024	0.00
1020	9025	0.00
1020	9026	0.00
1020	9027	0.00
1020	9028	0.00
1020	9029	0.00
1020	9030	0.00
1020	9031	0.00
1020	9032	0.00
1020	9033	0.00
1020	9034	0.00
1020	9035	0.00
1020	9036	0.03
1020	9037	0.00
1020	9038	0.00
1020	9039	0.00
1020	9040	0.00
1020	9041	0.00
1020	9042	0.00
1020	9043	0.00
1020	9044	0.00
1020	9045	0.00
1020	9046	0.00
1020	9047	0.00
1020	9048	0.00
1020	9049	0.00
1020	9050	0.00
1020	9051	0.00
1030	1010	9.30
1030	1020	14.65
1030	1030	7.76
1030	1040	1.82
1030	1050	23.65
1030	1060	26.86
1030	1070	11.91
1030	1080	20.31
1030	1090	19.33
1030	1100	55.88
1030	1110	62.91
1030	1120	22.97
1030	1130	0.01
1030	1140	29.37
1030	1150	11.19
1030	1160	36.24
1030	1170	9.46
1030	1180	24.95
1030	1190	21.25
1030	1200	26.39
1030	1210	13.46
1030	1220	4.15
1030	1230	18.39
1030	1240	4.90
1030	1250	6.16
1030	1260	18.35
1030	1270	24.78
1030	1280	5.82
1030	1290	0.78
1030	1300	7.94
1030	1310	2.52
1030	1320	3.45
1030	1330	24.76
1030	1340	11.84
1030	1350	0.01
1030	1360	2.89
1030	2010	2.78
1030	2020	4.50
1030	2030	0.01
1030	2040	3.98
1030	2050	4.88
1030	2060	1.96
1030	2070	2.84
1030	2080	2.49
1030	2090	20.51
1030	2100	70.66
1030	2110	4.08
1030	2120	7.58
1030	2130	3.92
1030	2140	9.38
1030	2150	10.67
1030	2160	0.01
1030	2170	3.95
1030	2180	13.01
1030	2190	9.80
1030	2200	3.61
1030	2210	6.24
1030	2220	2.77
1030	2230	1.94
1030	2240	5.45
1030	2250	17.40
1030	2260	5.93
1030	2270	0.98
1030	2280	2.22
1030	2290	0.02
1030	2300	1.14
1030	2310	0.08
1030	2320	0.98
1030	2330	0.08
1030	2340	0.68
1030	2350	0.93
1030	2360	0.32
1030	2370	3.05
1030	2380	0.31
1030	2390	1.57
1030	2400	3.27
1030	2410	2.73
1030	2420	5.92
1030	2430	1.93
1030	2440	0.46
1030	2450	0.00
1030	2460	0.56
1030	2470	2.91
1030	2480	3.52
1030	2490	3.96
1030	2500	0.03
1030	2510	4.32
1030	2520	3.00
1030	2530	7.07
1030	2540	3.69
1030	2550	5.82
1030	2560	0.39
1030	3010	0.55
1030	3020	0.35
1030	3030	1.00
1030	3040	0.63
1030	3050	0.00
1030	3060	1.53
1030	3070	1.59
1030	3080	1.93
1030	3090	0.48
1030	3100	0.34
1030	3110	0.49
1030	3120	0.18
1030	3130	1.54
1030	3140	0.32
1030	3150	0.39
1030	3160	0.46
1030	3170	0.06
1030	3180	0.64
1030	3190	0.20
1030	3200	0.50
1030	3210	0.07
1030	3220	0.02
1030	3230	0.02
1030	3240	0.04
1030	3250	1.28
1030	3260	1.16
1030	3270	1.43
1030	3280	0.47
1030	3290	0.36
1030	3300	1.52
1030	3310	1.19
1030	3320	0.04
1030	3330	0.36
1030	3340	0.12
1030	3350	0.29
1030	3360	0.47
1030	3370	0.49
1030	3380	0.70
1030	3390	0.24
1030	3400	0.52
1030	3410	9.66
1030	3420	6.64
1030	3430	0.16
1030	3440	0.63
1030	3450	1.49
1030	3460	0.27
1030	3470	0.92
1030	3480	0.09
1030	3490	0.18
1030	3500	0.10
1030	3510	0.00
1030	3520	0.27
1030	3530	1.46
1030	4010	0.26
1030	4020	0.28
1030	4030	0.09
1030	4040	0.24
1030	4050	0.33
1030	4060	0.19
1030	4070	0.35
1030	4080	0.15
1030	4090	0.00
1030	4100	0.02
1030	4110	0.00
1030	4120	1.07
1030	4130	0.64
1030	4140	0.43
1030	4150	0.25
1030	4160	0.65
1030	4170	0.12
1030	4180	0.00
1030	5010	1.07
1030	5020	1.14
1030	5030	1.32
1030	5040	1.40
1030	5050	0.53
1030	5060	0.76
1030	5070	0.55
1030	5080	0.28
1030	5090	0.05
1030	5100	0.54
1030	5110	0.48
1030	5120	2.40
1030	5130	0.19
1030	5140	0.26
1030	5150	0.07
1030	5160	0.42
1030	5170	1.79
1030	5180	0.00
1030	5190	0.29
1030	5200	0.12
1030	5210	1.09
1030	5220	0.12
1030	5230	0.55
1030	5240	0.52
1030	5250	0.05
1030	5260	0.36
1030	5270	0.49
1030	5280	1.90
1030	5290	0.38
1030	5300	0.34
1030	5310	1.01
1030	5320	0.09
1030	5330	0.00
1030	5340	0.04
1030	5350	0.79
1030	5360	0.59
1030	5370	0.56
1030	5380	0.07
1030	5390	1.21
1030	5400	0.49
1030	5410	0.51
1030	5420	0.38
1030	5430	0.06
1030	5440	0.00
1030	5450	0.01
1030	5460	0.44
1030	5470	0.16
1030	5480	0.38
1030	5490	0.77
1030	5500	0.60
1030	5510	0.47
1030	5520	0.02
1030	5530	0.48
1030	5540	0.52
1030	5550	0.36
1030	5560	0.14
1030	5570	0.32
1030	5580	0.55
1030	5590	0.64
1030	5600	0.48
1030	5610	0.00
1030	5620	0.13
1030	5630	0.22
1030	5640	0.50
1030	5650	0.87
1030	5660	0.10
1030	5670	0.30
1030	5680	0.51
1030	5690	0.41
1030	5700	0.19
1030	5710	0.11
1030	5720	0.19
1030	5730	0.27
1030	5740	0.30
1030	5750	0.24
1030	5760	0.08
1030	5770	0.10
1030	5780	0.00
1030	5790	0.06
1030	5800	1.24
1030	5810	0.50
1030	5820	2.07
1030	5830	0.27
1030	5840	1.25
1030	5850	0.80
1030	5860	0.37
1030	5870	0.47
1030	5880	1.62
1030	5890	0.33
1030	5900	0.06
1030	5910	1.16
1030	5920	0.60
1030	5930	0.63
1030	5940	0.89
1030	5950	0.06
1030	5960	0.00
1030	5970	0.26
1030	5980	0.42
1030	5990	1.92
1030	6000	1.03
1030	6010	0.82
1030	6020	0.22
1030	6030	1.42
1030	6040	0.11
1030	6050	0.43
1030	6060	0.32
1030	6070	1.52
1030	6080	0.95
1030	6090	0.68
1030	6100	0.07
1030	6110	1.44
1030	6120	0.65
1030	6130	0.83
1030	6140	2.08
1030	6150	2.86
1030	6160	0.06
1030	6170	2.05
1030	6180	0.09
1030	6190	1.77
1030	6200	0.14
1030	6210	0.12
1030	6220	0.48
1030	6230	0.20
1030	6240	0.68
1030	6250	0.30
1030	6260	0.44
1030	6270	0.53
1030	6280	0.55
1030	6290	0.36
1030	6300	0.09
1030	6310	3.42
1030	6320	4.11
1030	6330	1.12
1030	6340	1.05
1030	6350	0.98
1030	6360	0.96
1030	6370	0.20
1030	6380	0.75
1030	6390	0.72
1030	6400	0.65
1030	6410	1.19
1030	6420	0.67
1030	6430	1.28
1030	6440	0.64
1030	6450	0.24
1030	6460	0.18
1030	6470	0.04
1030	6480	1.81
1030	6490	1.05
1030	6500	1.03
1030	6510	0.79
1030	6520	0.14
1030	6530	0.80
1030	6540	1.28
1030	6550	1.00
1030	6560	1.04
1030	6570	0.85
1030	6580	1.31
1030	6590	0.88
1030	6600	0.70
1030	6610	0.32
1030	6620	0.85
1030	6630	0.68
1030	6640	0.50
1030	6650	0.27
1030	6660	2.08
1030	6670	0.90
1030	6680	3.09
1030	6690	2.79
1030	6700	1.65
1030	6710	1.75
1030	6720	0.59
1030	6730	0.44
1030	6740	0.20
1030	6750	0.08
1030	6760	0.49
1030	6770	0.71
1030	6780	0.21
1030	6790	0.74
1030	6800	0.66
1030	6810	0.29
1030	6820	0.49
1030	6830	0.54
1030	6840	0.63
1030	6850	1.82
1030	6860	1.27
1030	6870	0.49
1030	6880	3.18
1030	6890	0.00
1030	6900	0.00
1030	7010	4.73
1030	7020	4.28
1030	7030	7.34
1030	7040	5.04
1030	7050	0.30
1030	7060	5.23
1030	7070	3.64
1030	7080	7.58
1030	7090	8.12
1030	7100	15.52
1030	7110	8.58
1030	7120	8.06
1030	7130	13.28
1030	7140	0.57
1030	7150	1.57
1030	7160	0.10
1030	7170	0.29
1030	7180	0.93
1030	7190	0.02
1030	7200	0.40
1030	7210	0.12
1030	7220	0.16
1030	7230	0.36
1030	7240	0.13
1030	7250	0.46
1030	7260	0.29
1030	7270	0.47
1030	7280	0.28
1030	7290	0.51
1030	7300	0.39
1030	7310	3.23
1030	7320	0.52
1030	7330	0.71
1030	7340	0.19
1030	7350	0.26
1030	7360	0.24
1030	7370	0.32
1030	7380	0.11
1030	7390	0.14
1030	7400	0.52
1030	7410	0.37
1030	7420	0.59
1030	7430	0.24
1030	7440	0.33
1030	7450	0.27
1030	7460	0.30
1030	7470	0.47
1030	7480	0.71
1030	7490	0.00
1030	7500	0.52
1030	7510	0.00
1030	7520	0.00
1030	7530	0.10
1030	7540	0.84
1030	7550	0.22
1030	7560	0.34
1030	7570	0.58
1030	7580	0.61
1030	7590	0.55
1030	7600	1.28
1030	7610	0.23
1030	7620	0.04
1030	7630	0.47
1030	7640	0.03
1030	7650	0.28
1030	7660	0.33
1030	7670	0.19
1030	7680	0.25
1030	7690	0.11
1030	7700	0.24
1030	7710	0.16
1030	7720	0.08
1030	7730	0.03
1030	7740	0.11
1030	7750	0.01
1030	7760	0.21
1030	7770	0.17
1030	7780	0.46
1030	7790	0.03
1030	7800	0.08
1030	7810	0.14
1030	7820	0.05
1030	7830	0.07
1030	7840	0.23
1030	7850	0.33
1030	7860	0.04
1030	7870	0.16
1030	7880	0.01
1030	7890	0.05
1030	7900	0.09
1030	7910	0.01
1030	7920	0.06
1030	7930	0.45
1030	7940	0.09
1030	7950	0.07
1030	7960	0.02
1030	7970	0.00
1030	7980	0.05
1030	7990	0.07
1030	8000	0.07
1030	8010	0.13
1030	8020	0.02
1030	8030	0.04
1030	8040	0.15
1030	8050	0.03
1030	8060	0.16
1030	8070	0.14
1030	8080	0.32
1030	8090	0.15
1030	8100	0.51
1030	8110	0.10
1030	8120	0.09
1030	8130	0.26
1030	8140	0.01
1030	8150	0.06
1030	8160	0.37
1030	8170	0.62
1030	8180	0.61
1030	8190	1.29
1030	8200	1.91
1030	8210	1.24
1030	8220	0.08
1030	8230	0.87
1030	8240	0.43
1030	8250	0.47
1030	8260	1.26
1030	8270	0.11
1030	8280	0.35
1030	8290	2.89
1030	8300	1.05
1030	8310	0.69
1030	8320	0.17
1030	8330	0.05
1030	8340	0.00
1030	8350	1.00
1030	8360	0.92
1030	8370	0.29
1030	8380	0.06
1030	9001	0.02
1030	9002	0.00
1030	9003	0.00
1030	9004	0.00
1030	9005	0.00
1030	9006	0.00
1030	9007	0.42
1030	9008	1.08
1030	9009	1.01
1030	9010	0.00
1030	9011	0.00
1030	9012	0.00
1030	9013	0.12
1030	9014	0.04
1030	9015	0.38
1030	9016	0.68
1030	9017	0.00
1030	9018	0.00
1030	9019	0.00
1030	9020	0.00
1030	9021	0.00
1030	9022	0.00
1030	9023	0.00
1030	9024	0.00
1030	9025	0.00
1030	9026	0.00
1030	9027	0.00
1030	9028	0.00
1030	9029	0.00
1030	9030	0.00
1030	9031	0.00
1030	9032	0.00
1030	9033	0.00
1030	9034	0.00
1030	9035	0.00
1030	9036	0.06
1030	9037	0.00
1030	9038	0.00
1030	9039	0.00
1030	9040	0.00
1030	9041	0.00
1030	9042	0.00
1030	9043	0.00
1030	9044	0.00
1030	9045	0.00
1030	9046	0.00
1030	9047	0.00
1030	9048	0.00
1030	9049	0.00
1030	9050	0.00
1030	9051	0.00
1040	1010	3.94
1040	1020	3.06
1040	1030	4.66
1040	1040	1.04
1040	1050	6.53
1040	1060	5.98
1040	1070	2.32
1040	1080	4.15
1040	1090	4.92
1040	1100	25.10
1040	1110	15.21
1040	1120	8.01
1040	1130	0.00
1040	1140	8.13
1040	1150	3.64
1040	1160	13.10
1040	1170	2.97
1040	1180	6.21
1040	1190	5.55
1040	1200	7.29
1040	1210	3.77
1040	1220	0.89
1040	1230	3.48
1040	1240	0.95
1040	1250	1.31
1040	1260	3.11
1040	1270	4.39
1040	1280	1.07
1040	1290	0.14
1040	1300	2.76
1040	1310	0.75
1040	1320	1.17
1040	1330	7.89
1040	1340	3.31
1040	1350	0.00
1040	1360	0.68
1040	2010	0.87
1040	2020	1.10
1040	2030	0.00
1040	2040	0.86
1040	2050	1.04
1040	2060	0.41
1040	2070	0.69
1040	2080	0.59
1040	2090	4.02
1040	2100	11.25
1040	2110	1.44
1040	2120	2.11
1040	2130	0.95
1040	2140	2.17
1040	2150	2.11
1040	2160	0.00
1040	2170	0.92
1040	2180	2.43
1040	2190	2.12
1040	2200	0.82
1040	2210	1.33
1040	2220	0.59
1040	2230	0.38
1040	2240	1.07
1040	2250	3.75
1040	2260	1.23
1040	2270	0.21
1040	2280	0.49
1040	2290	0.00
1040	2300	0.30
1040	2310	0.02
1040	2320	0.27
1040	2330	0.02
1040	2340	0.19
1040	2350	0.25
1040	2360	0.09
1040	2370	0.74
1040	2380	0.09
1040	2390	0.39
1040	2400	0.82
1040	2410	0.62
1040	2420	1.42
1040	2430	0.47
1040	2440	0.11
1040	2450	0.00
1040	2460	0.13
1040	2470	0.68
1040	2480	0.90
1040	2490	1.00
1040	2500	0.01
1040	2510	0.89
1040	2520	0.62
1040	2530	1.40
1040	2540	0.79
1040	2550	1.24
1040	2560	0.08
1040	3010	0.12
1040	3020	0.08
1040	3030	0.20
1040	3040	0.13
1040	3050	0.00
1040	3060	0.35
1040	3070	0.36
1040	3080	0.38
1040	3090	0.09
1040	3100	0.07
1040	3110	0.10
1040	3120	0.04
1040	3130	0.33
1040	3140	0.07
1040	3150	0.09
1040	3160	0.10
1040	3170	0.02
1040	3180	0.15
1040	3190	0.05
1040	3200	0.11
1040	3210	0.02
1040	3220	0.00
1040	3230	0.01
1040	3240	0.01
1040	3250	0.30
1040	3260	0.26
1040	3270	0.33
1040	3280	0.12
1040	3290	0.09
1040	3300	0.39
1040	3310	0.27
1040	3320	0.01
1040	3330	0.07
1040	3340	0.04
1040	3350	0.07
1040	3360	0.12
1040	3370	0.12
1040	3380	0.16
1040	3390	0.06
1040	3400	0.12
1040	3410	2.06
1040	3420	1.22
1040	3430	0.04
1040	3440	0.14
1040	3450	0.31
1040	3460	0.06
1040	3470	0.19
1040	3480	0.02
1040	3490	0.04
1040	3500	0.02
1040	3510	0.00
1040	3520	0.06
1040	3530	0.32
1040	4010	0.08
1040	4020	0.09
1040	4030	0.03
1040	4040	0.08
1040	4050	0.10
1040	4060	0.05
1040	4070	0.10
1040	4080	0.05
1040	4090	0.00
1040	4100	0.00
1040	4110	0.00
1040	4120	0.28
1040	4130	0.16
1040	4140	0.11
1040	4150	0.07
1040	4160	0.18
1040	4170	0.04
1040	4180	0.00
1040	5010	0.27
1040	5020	0.29
1040	5030	0.33
1040	5040	0.36
1040	5050	0.13
1040	5060	0.18
1040	5070	0.13
1040	5080	0.07
1040	5090	0.01
1040	5100	0.13
1040	5110	0.12
1040	5120	0.49
1040	5130	0.04
1040	5140	0.07
1040	5150	0.02
1040	5160	0.11
1040	5170	0.37
1040	5180	0.00
1040	5190	0.08
1040	5200	0.03
1040	5210	0.22
1040	5220	0.03
1040	5230	0.11
1040	5240	0.13
1040	5250	0.01
1040	5260	0.09
1040	5270	0.11
1040	5280	0.37
1040	5290	0.08
1040	5300	0.07
1040	5310	0.22
1040	5320	0.02
1040	5330	0.00
1040	5340	0.01
1040	5350	0.14
1040	5360	0.12
1040	5370	0.11
1040	5380	0.02
1040	5390	0.26
1040	5400	0.11
1040	5410	0.11
1040	5420	0.08
1040	5430	0.02
1040	5440	0.00
1040	5450	0.00
1040	5460	0.10
1040	5470	0.03
1040	5480	0.09
1040	5490	0.17
1040	5500	0.14
1040	5510	0.12
1040	5520	0.01
1040	5530	0.12
1040	5540	0.12
1040	5550	0.07
1040	5560	0.03
1040	5570	0.08
1040	5580	0.12
1040	5590	0.15
1040	5600	0.11
1040	5610	0.00
1040	5620	0.03
1040	5630	0.05
1040	5640	0.11
1040	5650	0.20
1040	5660	0.02
1040	5670	0.07
1040	5680	0.12
1040	5690	0.10
1040	5700	0.05
1040	5710	0.03
1040	5720	0.06
1040	5730	0.06
1040	5740	0.07
1040	5750	0.06
1040	5760	0.02
1040	5770	0.03
1040	5780	0.00
1040	5790	0.01
1040	5800	0.28
1040	5810	0.11
1040	5820	0.45
1040	5830	0.06
1040	5840	0.27
1040	5850	0.17
1040	5860	0.08
1040	5870	0.10
1040	5880	0.34
1040	5890	0.07
1040	5900	0.01
1040	5910	0.25
1040	5920	0.13
1040	5930	0.14
1040	5940	0.19
1040	5950	0.01
1040	5960	0.00
1040	5970	0.06
1040	5980	0.09
1040	5990	0.42
1040	6000	0.22
1040	6010	0.17
1040	6020	0.05
1040	6030	0.29
1040	6040	0.02
1040	6050	0.10
1040	6060	0.07
1040	6070	0.34
1040	6080	0.21
1040	6090	0.16
1040	6100	0.02
1040	6110	0.33
1040	6120	0.14
1040	6130	0.18
1040	6140	0.44
1040	6150	0.61
1040	6160	0.01
1040	6170	0.45
1040	6180	0.02
1040	6190	0.40
1040	6200	0.04
1040	6210	0.03
1040	6220	0.11
1040	6230	0.04
1040	6240	0.16
1040	6250	0.07
1040	6260	0.11
1040	6270	0.12
1040	6280	0.13
1040	6290	0.09
1040	6300	0.02
1040	6310	0.75
1040	6320	0.98
1040	6330	0.27
1040	6340	0.26
1040	6350	0.23
1040	6360	0.23
1040	6370	0.05
1040	6380	0.18
1040	6390	0.18
1040	6400	0.15
1040	6410	0.28
1040	6420	0.15
1040	6430	0.29
1040	6440	0.16
1040	6450	0.06
1040	6460	0.04
1040	6470	0.01
1040	6480	0.39
1040	6490	0.25
1040	6500	0.25
1040	6510	0.19
1040	6520	0.03
1040	6530	0.17
1040	6540	0.26
1040	6550	0.21
1040	6560	0.22
1040	6570	0.17
1040	6580	0.26
1040	6590	0.18
1040	6600	0.16
1040	6610	0.08
1040	6620	0.21
1040	6630	0.15
1040	6640	0.12
1040	6650	0.09
1040	6660	0.47
1040	6670	0.22
1040	6680	0.65
1040	6690	0.52
1040	6700	0.33
1040	6710	0.36
1040	6720	0.15
1040	6730	0.13
1040	6740	0.05
1040	6750	0.02
1040	6760	0.13
1040	6770	0.18
1040	6780	0.05
1040	6790	0.20
1040	6800	0.18
1040	6810	0.08
1040	6820	0.13
1040	6830	0.14
1040	6840	0.16
1040	6850	0.40
1040	6860	0.31
1040	6870	0.13
1040	6880	0.70
1040	6890	0.00
1040	6900	0.00
1040	7010	1.45
1040	7020	1.16
1040	7030	1.81
1040	7040	1.44
1040	7050	0.08
1040	7060	1.29
1040	7070	0.89
1040	7080	1.68
1040	7090	1.81
1040	7100	3.08
1040	7110	2.09
1040	7120	2.01
1040	7130	3.80
1040	7140	0.17
1040	7150	0.39
1040	7160	0.02
1040	7170	0.07
1040	7180	0.22
1040	7190	0.00
1040	7200	0.09
1040	7210	0.03
[truncated: 291,764 more rows]
