# Supplementary material for: Bounding the efficiency gain of differentiable road pricing for EVs and GVs to manage congestion and emissions
Source: PLoS One. 2020 Jul 30;15(7):e0234204. doi: 10.1371/journal.pone.0234204 (PMC7392306; doi:10.1371/journal.pone.0234204)
Supplement: S1 File — (ZIP) [file pone.0234204.s007.zip]

Archive with 69 entries (69 files):
- Map/MMA.bin
- Map/MMA.dcb
- Map/MMA_1.bin
- Map/MMA_1.dcb
- Map/MMA_10.bin
- Map/MMA_10.dcb
- Map/MMA_11.bin
- Map/MMA_11.dcb
- Map/MMA_2.bin
- Map/MMA_2.dcb
- Map/MMA_3.bin
- Map/MMA_3.dcb
- Map/MMA_4.bin
- Map/MMA_4.dcb
- Map/MMA_5.bin
- Map/MMA_5.dcb
- Map/MMA_6.bin
- Map/MMA_6.dcb
- Map/MMA_7.bin
- Map/MMA_7.dcb
- Map/MMA_8.bin
- Map/MMA_8.dcb
- Map/MMA_9.bin
- Map/MMA_9.dcb
- Map/Net.net
- Map/Streets.bin
- Map/Streets.BX
- Map/Streets.cdd
- Map/Streets.cdk
- Map/Streets.dbd
- Map/Streets.DCB
- Map/Streets.des
- Map/Streets.dsk
- Map/Streets.grp
- Map/Streets.lok
- Map/Streets.pnk
- Map/Streets.pts
- Map/Streets.r0
- Map/Streets.r1
- Map/Streets.stg
- Map/Streets.sty
- Map/streets.upx
- Map/Streets_.bin
- Map/Streets_.BX
- Map/Streets_.DCB
- Map/Streets_.sty
- Map/Streets_0.1.bin
- Map/Streets_0.1.dcb
- Map/Streets_0.2.bin
- Map/Streets_0.2.dcb
- Map/Streets_0.3.bin
- Map/Streets_0.3.dcb
- Map/Streets_0.4.bin
- Map/Streets_0.4.dcb
- Map/Streets_0.5.bin
- Map/Streets_0.5.dcb
- Map/Streets_0.6.bin
- Map/Streets_0.6.dcb
- Map/Streets_0.7.bin
- Map/Streets_0.7.dcb
- Map/Streets_0.8.bin
- Map/Streets_0.8.dcb
- Map/Streets_0.9.bin
- Map/Streets_0.9.dcb
- Map/Streets_0.bin
- Map/Streets_0.dcb
- Map/Streets_1.bin
- Map/Streets_1.dcb
- Map/Theme_Emission.map
