# Supplementary material for: Bounding the efficiency gain of differentiable road pricing for EVs and GVs to manage congestion and emissions
Source: PLoS One. 2020 Jul 30;15(7):e0234204. doi: 10.1371/journal.pone.0234204 (PMC7392306; doi:10.1371/journal.pone.0234204)
Supplement: S1 File — (ZIP) [file pone.0234204.s007.zip › Map/Streets.DCB]

208
"ID",I,1,4,0,10,0,,"","",,"Blank",
"Class",C,5,20,0,20,0,,"","20170301ËÎÑïÐ£ºË",,"Copy",
"Type",I,25,4,0,6,0,,"","",,"Copy",
"Level",I,29,4,0,6,0,,"","",,"Blank",
"Year",I,33,4,0,8,0,,"","",,"Copy",
"Used",I,37,4,0,6,0,,"","",,"Copy",
"In_Sanhuan",I,41,4,0,6,0,,"","",,"Blank",
"Stat",I,45,4,0,6,0,,"","",,"Blank",
"AB_Lanes",I,49,4,0,8,0,,"","",,"Copy",
"BA_Lanes",I,53,4,0,8,0,,"","",,"Copy",
"AB_Preload",I,57,4,0,8,0,,"","",,"Blank",
"BA_Preload",I,61,4,0,8,0,,"","",,"Blank",
"Alpha",R,65,8,0,10,2,,"","",,"Copy",
"Beta",R,73,8,0,10,2,,"","",,"Copy",
"AB_Capacity_1h",I,81,4,0,8,0,,"","",,"Copy",
"BA_Capacity_1h",I,85,4,0,8,0,,"","",,"Copy",
"AB_Capacity",I,89,4,0,8,0,,"","",,"Blank",
"BA_Capacity",I,93,4,0,8,0,,"","",,"Blank",
"AB_FF_Speed",I,97,4,0,8,0,,"","",,"Copy",
"BA_FF_Speed",I,101,4,0,8,0,,"","",,"Copy",
"AB_FF_Time",R,105,8,0,9,4,,"","",,"Copy",
"BA_FF_Time",R,113,8,0,9,4,,"","",,"Copy",
"AB_LD_Speed",F,121,4,0,10,2,,"","",,"Blank",
"BA_LD_Speed",F,125,4,0,10,2,,"","",,"Blank",
"AB_LD_Time",F,129,4,0,10,2,,"","",,"Blank",
"BA_LD_Time",F,133,4,0,10,2,,"","",,"Blank",
"AB_Flow",I,137,4,0,8,0,,"","",,"Blank",
"BA_Flow",I,141,4,0,8,0,,"","",,"Blank",
"AB_GV",I,145,4,0,8,0,,"","",,"Blank",
"BA_GV",I,149,4,0,8,0,,"","",,"Blank",
"AB_EV",I,153,4,0,8,0,,"","",,"Blank",
"BA_EV",I,157,4,0,8,0,,"","",,"Blank",
"AB_VOC",R,161,8,0,10,2,,"","",,"Blank",
"BA_VOC",R,169,8,0,10,2,,"","",,"Blank",
"VHT",R,177,8,0,10,2,,"","",,"Blank",
"AB_Emission",R,185,8,0,10,2,,"","",,"Blank",
"BA_Emission",R,193,8,0,10,2,,"","",,"Blank",
"Emission",R,201,8,0,10,2,,"","",,"Blank",
