# Supplementary material for: Bounding the efficiency gain of differentiable road pricing for EVs and GVs to manage congestion and emissions
Source: PLoS One. 2020 Jul 30;15(7):e0234204. doi: 10.1371/journal.pone.0234204 (PMC7392306; doi:10.1371/journal.pone.0234204)
Supplement: S1 File — (ZIP) [file pone.0234204.s007.zip › Map/Streets_.DCB]

16
"ID",I,1,4,0,10,0,,"","",,"Blank",
"Centroids_Old",I,5,4,0,10,0,,"","",,"Blank",
"Used",I,9,4,0,10,0,,"","",,"Blank",
"Centroids",I,13,4,0,10,0,,"","",,"Blank",
