# Supplementary material for: Bounding the efficiency gain of differentiable road pricing for EVs and GVs to manage congestion and emissions
Source: PLoS One. 2020 Jul 30;15(7):e0234204. doi: 10.1371/journal.pone.0234204 (PMC7392306; doi:10.1371/journal.pone.0234204)
Supplement: S2 File — (ZIP) [file pone.0234204.s008.zip]

Archive with 1 entries (1 files):
- ODMatrix/TA.mtx
