# Supplementary material for: Bounding the efficiency gain of differentiable road pricing for EVs and GVs to manage congestion and emissions
Source: PLoS One. 2020 Jul 30;15(7):e0234204. doi: 10.1371/journal.pone.0234204 (PMC7392306; doi:10.1371/journal.pone.0234204)
Supplement: S3 File — (ZIP) [file pone.0234204.s009.zip]

Archive with 35 entries (35 files):
- Steets/Streets_Stat_0.1.bin
- Steets/Streets_Stat_0.1.BX
- Steets/Streets_Stat_0.1.DCB
- Steets/Streets_Stat_0.2.bin
- Steets/Streets_Stat_0.2.BX
- Steets/Streets_Stat_0.2.DCB
- Steets/Streets_Stat_0.3.bin
- Steets/Streets_Stat_0.3.BX
- Steets/Streets_Stat_0.3.DCB
- Steets/Streets_Stat_0.4.bin
- Steets/Streets_Stat_0.4.BX
- Steets/Streets_Stat_0.4.DCB
- Steets/Streets_Stat_0.5.bin
- Steets/Streets_Stat_0.5.BX
- Steets/Streets_Stat_0.5.DCB
- Steets/Streets_Stat_0.6.bin
- Steets/Streets_Stat_0.6.BX
- Steets/Streets_Stat_0.6.DCB
- Steets/Streets_Stat_0.7.bin
- Steets/Streets_Stat_0.7.BX
- Steets/Streets_Stat_0.7.DCB
- Steets/Streets_Stat_0.8.bin
- Steets/Streets_Stat_0.8.BX
- Steets/Streets_Stat_0.8.DCB
- Steets/Streets_Stat_0.9.bin
- Steets/Streets_Stat_0.9.BX
- Steets/Streets_Stat_0.9.DCB
- Steets/Streets_Stat_0.bin
- Steets/Streets_Stat_0.BX
- Steets/Streets_Stat_0.DCB
- Steets/Streets_Stat_1.bin
- Steets/Streets_Stat_1.BX
- Steets/Streets_Stat_1.DCB
- Steets/TurnPenaltyTable.bin
- Steets/TurnPenaltyTable.DCB
