# Supplementary material for: Bounding the efficiency gain of differentiable road pricing for EVs and GVs to manage congestion and emissions
Source: PLoS One. 2020 Jul 30;15(7):e0234204. doi: 10.1371/journal.pone.0234204 (PMC7392306; doi:10.1371/journal.pone.0234204)
Supplement: S3 File — (ZIP) [file pone.0234204.s009.zip › Steets/Streets_Stat_0.1.DCB]

20
"Stat",I,1,4,0,6,0,,"","",,,
"VHT",R,5,8,0,13,2,,"","",,,
"Emission",R,13,8,0,13,2,,"","",,,
