# Supplementary material for: Bounding the efficiency gain of differentiable road pricing for EVs and GVs to manage congestion and emissions
Source: PLoS One. 2020 Jul 30;15(7):e0234204. doi: 10.1371/journal.pone.0234204 (PMC7392306; doi:10.1371/journal.pone.0234204)
Supplement: S3 File — (ZIP) [file pone.0234204.s009.zip › Steets/TurnPenaltyTable.DCB]

40
"From",I,1,4,0,8,0,,"","",,"Blank",
"To",I,5,4,0,8,0,,"","",,"Blank",
"Left",R,9,8,0,10,2,,"","",,"Blank",
"Right",R,17,8,0,10,2,,"","",,"Blank",
"Straight",R,25,8,0,10,2,,"","",,"Blank",
"Uturn",R,33,8,0,10,2,,"","",,"Blank",
